# Supplementary material for: Siphonophore genome structure and the evolution of functional specialization
Source: PLoS One. 2026 Jul 2;21(7):e0351247. doi: 10.1371/journal.pone.0351247 (PMC13327316; doi:10.1371/journal.pone.0351247)
Supplement: S1 Table — These numbers refer to homeodomain containing proteins placed in orthogroups identified by searching for landmark human homeobox sequences functionally annotated by EggNOG-mapper (Cantalapiedra et al. 2021; Huerta-Cepas et al. 2019). We corroborated N. septata orthofinder results by identifying homeodomain-containing proteins with HMMER (hmmer.org), confirming they were placed in verified orthogroups and searching for highly divergent homeodomain-containing proteins that could have been placed in separate orthogroups. These numbers do not include sequences that were unassigned to an orthogroup or not annotated in the genome of these species. Classification of genes according to Holland et al. (2007). Orthogroup gene trees sorted by homeobox class available in the supplementary data folder. N. septata: Nanomia septata, A. queenslandica: Amphimedon queenslandica, N. vectensis: Nematostella vectensis, M. virulenta: Morbakka virulenta, R. esculentum: Rhopilema esculentum, H. vulgaris: Hydra vulgaris, C. hemisphaerica: Clytia hemisphaerica, H. symbiolongicarpus: Hydractinia symbiolongicarpus. (XLSX) [file pone.0351247.s001.xlsx]

## Sheet: Sheet1
Gene class	N. septata	H. symbiolongicarpus	H. vulgaris	C. hemisphaerica	M. virulenta	R. esculentum	N. vectensis	A. queenslandica
ANTP PRD	33	42	40	46	69	53	113	14
TALE	5	4	7	5	9	6	24	6
POU	2	11	2	11	3	7	6	1
LIM	10	12	5	7	10	5	35	2
SINE	4	3	2	4	5	4	4	1
CUT	1	1	2	1	1	1	4	1
CERS	5	4	5	4	4	3	3	3
HNF	0	0	0	0	1	0	1	1
Total	60	77	63	78	102	79	190	29
