# Supplementary material for: Siphonophore genome structure and the evolution of functional specialization
Source: PLoS One. 2026 Jul 2;21(7):e0351247. doi: 10.1371/journal.pone.0351247 (PMC13327316; doi:10.1371/journal.pone.0351247)
Supplement: S4 Table — (XLSX) [file pone.0351247.s004.xlsx]

## Sheet: Sheet1
	PMA	BFL	NVE	AMI	RES	Nanomia	HSY	HVI	HVU
SINE	24170260	10286797	6517676	11116136	1314613	15331805	6925188	305204	11023552
LINE	42340798	42859608	12130717	52160374	11310953	205762304	22829424	5507125	135922726
LTR	20407718	16006455	10327992	38327994	7143689	116102587	14387277	5720571	31202863
DNA	102314463	63168007	50356689	98872614	34635363	507440070	82400611	56941786	251496006
RC	47704980	16297602	11177532	10547573	5130848	78499598	57067468	2297035	17144829
Unknown	32017292	30915358	3941283	29879779	12796988	246876936	108238438	13255870	81465677
Others	649350867	333927104	174966549	234476783	188100911	626520431	191079917	200237714	305959543
