# Supplementary material for: Siphonophore genome structure and the evolution of functional specialization
Source: PLoS One. 2026 Jul 2;21(7):e0351247. doi: 10.1371/journal.pone.0351247 (PMC13327316; doi:10.1371/journal.pone.0351247)
Supplement: S5 Table — (XLSX) [file pone.0351247.s005.xlsx]

## Sheet: Sheet1
	PMA	BFL	NVE	AMI	RES	NAN	HSY	HVI	HVU
DNA/Academ-1	936274	1009022	751343	2231170	1180258	34838300	1061971	291308	3529645
DNA/Academ-2	2503621	54036	857499	2291450	261159	0	656736	0	76427
DNA/Academ-H	13083	0	60533	294199	0	0	142294	0	0
DNA/CMC	102552	67272	0	0	0	0	0	0	0
DNA/CMC-Chapaev	89482	180275	41215	94506	13793	1081155	405970	2630275	8331676
DNA/CMC-Chapaev-3	91837	48689	37214	1200109	1771150	3693288	1155976	1431605	2233419
DNA/CMC-EnSpm	4977557	2366682	3879622	5338764	797820	24839995	3019439	1657202	20271358
DNA/CMC-Transib	1073433	1527368	715490	775444	0	9672303	285056	2340309	7287805
DNA/Crypton	6460419	144665	0	1213147	0	463383	144978	24018	0
DNA/Crypton-A	6481869	50181	259991	2181781	88198	2329992	149414	11129	49277
DNA/Crypton-C	0	0	0	117715	0	0	0	0	0
DNA/Crypton-F	423671	0	0	0	0	0	0	0	0
DNA/Crypton-H	0	0	0	261004	110006	2003173	0	0	178314
DNA/Crypton-I	979859	165447	62295	1820761	0	2255923	72782	0	34644
DNA/Crypton-S	0	72303	0	0	0	232078	75419	0	0
DNA/Crypton-V	382857	404931	123236	310919	18738	1383063	94990	136055	183009
DNA/Dada	2316646	169237	109028	45998	0	190807	96424	0	0
DNA/Ginger	0	239152	0	0	0	0	37147	58382	0
DNA/Ginger-1	0	90094	0	30379	78714	241182	0	58382	176155
DNA/Ginger-2	0	7306	0	35836	8756	543001	37147	0	560721
DNA/IS3EU	3422094	1591365	199581	1412598	669746	8161295	20232173	215777	1330338
DNA/Kolobok	78648	0	280388	8450	0	69031	64765	0	0
DNA/Kolobok-E	204320	43946	130687	359136	0	0	86507	63741	511940
DNA/Kolobok-H	327084	147518	317765	99456	788752	3321837	156565	992472	5115364
DNA/Kolobok-Hydra	327084	147518	317765	1529017	788752	3321837	302818	992472	5115364
DNA/Kolobok-T2	3116681	682114	3475967	1019159	128029	51081890	887328	83536	491789
DNA/MULE	1912838	41168	0	0	0	73141	0	0	33606
DNA/MULE-F	0	0	22954	0	0	0	0	0	0
DNA/MULE-MuDR	1912838	1783974	1560977	3090831	656940	17234104	2651033	1186768	12856120
DNA/MULE-NOF	0	728402	619774	46290	154644	652689	244975	133248	250776
DNA/Maverick	2442090	894383	6509647	2481794	195245	39337470	11876464	7696474	6593505
DNA/Merlin	238076	732400	0	464447	295461	2931844	666959	437220	1483463
DNA/P	172280	279513	47489	810377	516377	15739154	795773	1403953	8838792
DNA/PIF	459705	0	0	39604	0	0	0	0	0
DNA/PIF-Harbinger	3387805	5397081	4136189	9920333	3505775	12452645	3734782	1195970	5207307
DNA/PIF-ISL2EU	846712	2236903	25321	1747238	195783	11923914	1474110	135414	4050329
DNA/PIF-Spy	2355386	625949	0	145629	212456	1233958	28913	37572	186091
DNA/PiggyBac	1391003	5030606	10725085	2474604	677261	38590502	9245805	982472	2774138
DNA/Sola-1	967470	249728	60036	932816	48613	1211734	126954	1376949	3770446
DNA/Sola-2	792805	345525	264278	474995	550389	807585	407885	1318172	7561256
DNA/Sola-3	49618	1112652	193136	3725640	135307	229833	70381	350404	670695
DNA/TcMar	619165	23491	0	278885	0	594642	0	65993	331954
DNA/TcMar-Ant1	0	0	0	174893	0	0	0	0	60749
DNA/TcMar-Fot1	742296	12442	15315	219980	0	3962257	188801	2871634	14985909
DNA/TcMar-ISRm11	282094	321771	256014	1107058	37747	2329702	110853	0	2716416
DNA/TcMar-Mariner	11695251	2954258	335278	1289332	303574	4651905	897332	1462970	2666438
DNA/TcMar-Pogo	9405956	1949290	956136	1411515	612097	1903151	1671930	201168	1218176
DNA/TcMar-Sagan	0	0	0	26805	0	0	0	0	0
DNA/TcMar-Stowaway	0	7358	0	23307	20610	0	44768	55822	120855
DNA/TcMar-Tc1	5345490	3771144	1528038	10073885	2965827	40226704	1929537	10914821	23027450
DNA/TcMar-Tc2	2812111	680778	2070781	3009815	2930059	6325424	2638004	243875	130595
DNA/TcMar-Tc4	209691	180151	28855	609319	51423	13079321	3033663	94396	143982
DNA/TcMar-Tigger	3240014	561177	252648	1387475	637257	4683265	617891	221325	1326054
DNA/TcMar-m44	200992	0	0	31675	0	813798	103681	0	505505
DNA/Zator	1470823	1108327	118451	809609	418889	15423969	685801	479775	8103781
DNA/Zisupton	0	766573	460423	1504022	70452	2637873	161276	64758	56540
DNA/hAT	3259631	3013344	273574	3328265	584457	9388202	508095	400494	6440986
DNA/hAT-Ac	4792515	8146702	1380214	7868104	1185296	29757190	3457581	4359454	16617714
DNA/hAT-Blackjack	483941	817255	1103994	922885	353101	3010489	152144	613887	2298073
DNA/hAT-Charlie	1545033	2694306	1111283	4464230	2742128	37330873	1093851	960781	8177313
DNA/hAT-Pegasus	0	0	0	0	0	0	26041	227042	653567
DNA/hAT-Tag1	524869	455514	96412	237192	17595	2204698	252438	342723	3416067
DNA/hAT-Tip100	4249310	5707124	3882361	8195685	7878867	29520682	2911821	1841824	26851044
DNA/hAT-hAT1	1423058	101259	212093	124472	29430	1149551	203923	61539	284366
DNA/hAT-hAT19	1423058	101259	383060	738803	166712	1149551	203923	61539	284366
DNA/hAT-hAT5	273955	538638	320425	1086481	327996	5693972	486316	66636	2860560
DNA/hAT-hAT6	45276	30193	51316	226099	67582	0	70791	20164	143349
DNA/hAT-hATm	673540	785087	30830	361284	162983	777421	248190	3760053	17893335
DNA/hAT-hATw	0	0	0	0	0	0	0	58956	1011689
DNA/hAT-hATx	21677	21938	22448	335943	0	2956076	82237	1241876	4469666
DNA/hAT-hobo	0	0	0	0	11911	198636	370860	119395	345468
LINE/CR1	5802792	7664152	2462811	8771959	2166949	64668006	6348800	1028837	66398041
LINE/CR1-Zenon	5184655	1185986	47925	305501	190709	5529299	92895	44813	1356669
LINE/CRE	0	114038	69003	998023	71259	3170729	763534	0	247038
LINE/CRE-Ambal	0	76428	0	0	0	0	0	0	0
LINE/Dong-R4	0	169825	112265	3105594	295797	2108135	338984	212685	1648480
LINE/I	2955164	888840	194521	1226046	105747	1109945	255573	109152	1207570
LINE/I-Jockey	1047893	781716	232007	961510	162616	6252029	384637	109152	848334
LINE/L1	1916801	3884308	899821	5992714	579574	20035980	1401425	700768	4442471
LINE/L1-Tx1	5509916	893775	169428	2031230	198308	2721527	35569	517366	1687495
LINE/L2	5765391	11370668	2848871	18273856	4967648	42138728	5380434	1549917	40441787
LINE/Proto2	439142	94054	36927	10651	15169	804829	0	36153	2937388
LINE/R1	953223	272206	101272	887170	77963	3276273	747233	94286	2851004
LINE/R1-LOA	72162	577924	63957	572679	79927	2342189	0	18875	185140
LINE/R2	73944	71890	20638	37164	0	2385233	1411296	9277	333117
LINE/R2-Hero	365525	305763	0	26721	914147	0	1411296	0	57945
LINE/R2-NeSL	18788	6402	16772	95636	35832	1315191	0	13964	0
LINE/RTE	47344	115515	19610	266943	69114	380730	82698	29509	37422
LINE/RTE-BovB	358302	4457072	886442	4642275	697665	16985627	4147868	422646	4524821
LINE/RTE-RTE	379015	1258329	99521	492821	177633	3419356	248786	138905	648115
LINE/RTE-X	10274808	6079986	1320905	800599	254924	16186460	219546	148351	237461
LINE/Rex-Babar	905553	2476902	2176315	1946763	183906	3045634	375595	140643	1716063
LINE/Tad1	0	35128	0	0	0	492883	0	0	0
LTR/Cassandra	0	0	0	15046	0	291992	0	0	0
LTR/Caulimovirus	583998	0	0	196419	12570	0	0	0	0
LTR/Copia	707986	1234700	569958	2051070	1398740	7100611	2104395	265886	2273099
LTR/DIRS	2346441	1935104	554700	3182834	170538	5521690	1227117	28763	385626
LTR/ERV1	444610	1466490	840569	1952874	253253	9225824	1541457	150452	1401556
LTR/ERV4	0	0	46829	281814	0	76345	0	0	0
LTR/ERVK	226175	864281	151212	942470	367798	3816073	160693	336499	319848
LTR/ERVL	442829	767406	42987	1450029	172356	2046905	537774	123655	804986
LTR/ERVL-MaLR	233657	542286	60541	601375	44391	1873309	11252	92072	0
LTR/Gypsy	11916614	5573696	5716043	18727934	3339951	60920307	5834631	3215625	22576947
LTR/Ngaro	2499088	2207518	878443	3949071	53144	6152037	1099587	96182	1222976
LTR/Pao	1006320	1402133	1466710	4977058	1330948	17938518	1844875	1352487	1945504
LTR/Viper	0	12841	0	0	0	1138976	25496	58950	272321
RC/Helitron	47704980	16297602	11177532	10547573	5130848	78499598	57067468	2297035	17144829
SINE/5S	71653	298848	1258722	587374	28544	1975594	65163	70203	0
SINE/5S-Deu	71653	457248	1258722	30950	0	1975594	0	70203	0
SINE/5S-Deu-L2	71653	457248	1258722	855729	0	1975594	0	0	0
SINE/Alu	746036	262232	24427	158850	26474	1151631	108277	105334	375899
SINE/B2	0	3576	0	298627	0	0	0	0	163186
SINE/B4	22640	0	0	187198	0	0	0	0	0
SINE/ID	837619	1168881	140602	2018295	564634	3993270	890566	22509	3901381
SINE/MIR	3723470	5962552	631191	1434936	180610	1389588	122047	33922	1602825
SINE/RTE-BovB	0	0	23551	268	0	55354	0	0	0
SINE/U	0	2671	0	104651	0	870342	0	18780	0
SINE/tRNA	1563745	737551	3671078	1862793	123572	3712081	3470962	30223	3509382
SINE/tRNA-CR1	0	0	0	0	11612	524154	0	0	0
SINE/tRNA-Core	0	138944	0	0	0	0	375222	0	0
SINE/tRNA-Core-RTE	0	0	0	0	0	0	375222	0	0
SINE/tRNA-Deu	198226	523983	10489	267083	18262	542231	0	0	42118
SINE/tRNA-Deu-CR1	0	44780	105670	52150	0	0	0	0	0
SINE/tRNA-Deu-I	293456	0	0	0	0	0	0	0	167883
SINE/tRNA-Deu-L2	19871	158948	60127	831967	0	3537	0	0	2866
SINE/tRNA-Deu-RTE	0	0	0	28634	0	0	0	0	0
SINE/tRNA-I	0	6144	0	0	0	0	0	0	0
SINE/tRNA-L1	69403	0	0	0	0	0	16197	0	60641
SINE/tRNA-L2	0	143896	0	497419	0	3871	0	0	856988
SINE/tRNA-Meta	10752878	108874	12142	79021	92584	227111	165037	0	0
SINE/tRNA-RTE	123171	50512	217621	317388	268321	160086	1639962	24233	340383
SINE/tRNA-Rex	0	0	26290	0	0	0	0	0	0
SINE/tRNA-Sauria	0	25990	0	20999	0	94145	0	0	0
SINE/tRNA-Sauria-L2	0	25990	0	20999	0	94145	0	0	0
SINE/tRNA-V	5748092	130625	155674	1481804	0	628810	71755	0	0
SINE/tRNA-V-CR1	0	0	180092	0	0	0	0	0	0
SINE/tRNA-V-RTE	0	60542	0	0	0	0	0	0	0
