# Supplementary material for: Siphonophore genome structure and the evolution of functional specialization
Source: PLoS One. 2026 Jul 2;21(7):e0351247. doi: 10.1371/journal.pone.0351247 (PMC13327316; doi:10.1371/journal.pone.0351247)
Supplement: S6 Table — (XLSX) [file pone.0351247.s006.xlsx]

## Sheet: Fig3_Chr_Values_PanelB
Hydractinia simbiolongicarpus chromosomes	Physalia physalis chromosomes	p-value (Fisher's Exact Test)	Count	Group (BCnS AChromosome or undescribed)	Color
Chromosome 1	Chromosome 1	0.554	59	None	#000000		Number of identified orthologs between H. symbiolongicarpus and P. physalis: 6598
Chromosome 1	Chromosome 1	0.554	16	C1	#de6768
Chromosome 1	Chromosome 4	0.000515	38	None	#000000
Chromosome 1	Chromosome 4	0.000515	13	C1	#de6768
Chromosome 1	Chromosome 5	4.53e-66	100	None	#000000
Chromosome 1	Chromosome 5	4.53e-66	41	C1	#de6768
Chromosome 2	Chromosome 3	2.59e-40	63	None	#000000
Chromosome 2	Chromosome 3	2.59e-40	20	L	#7CC19E
Chromosome 2	Chromosome 5	6.42e-57	92	None	#000000
Chromosome 2	Chromosome 5	6.42e-57	29	L	#7CC19E
Chromosome 3	Chromosome 7	3.3e-99	102	None	#000000
Chromosome 3	Chromosome 7	3.3e-99	29	N	#dabd3b
Chromosome 3	Chromosome 7	3.3e-99	9	A2	#8b4d68
Chromosome 3	Chromosome 8	1.26e-89	114	None	#000000
Chromosome 3	Chromosome 8	1.26e-89	30	N	#dabd3b
Chromosome 3	Chromosome 8	1.26e-89	9	A2	#8b4d68
Chromosome 4	Chromosome 1	0.0528	91	None	#000000
Chromosome 4	Chromosome 1	0.0528	10	P	#C23D51
Chromosome 4	Chromosome 1	0.0528	7	B3	#fd9827
Chromosome 4	Chromosome 2	3.85e-13	113	None	#000000
Chromosome 4	Chromosome 2	3.85e-13	13	B3	#fd9827
Chromosome 4	Chromosome 2	3.85e-13	5	P	#C23D51
Chromosome 4	Chromosome 4	8.14e-36	92	None	#000000
Chromosome 4	Chromosome 4	8.14e-36	13	B3	#fd9827
Chromosome 4	Chromosome 4	8.14e-36	13	P	#C23D51
Chromosome 5	Chromosome 1	1.69e-43	188	None	#000000
Chromosome 5	Chromosome 1	1.69e-43	40	K	#8e7ec1
Chromosome 5	Chromosome 1	1.69e-43	26	I	#0b24fb
Chromosome 5	Chromosome 6	3.38e-41	191	None	#000000
Chromosome 5	Chromosome 6	3.38e-41	43	I	#0b24fb
Chromosome 5	Chromosome 6	3.38e-41	26	K	#8e7ec1
Chromosome 6	Chromosome 1	1.57e-26	101	None	#000000
Chromosome 6	Chromosome 1	1.57e-26	21	J1	#54ab53
Chromosome 6	Chromosome 1	1.57e-26	12	Qa	#78a5ae
Chromosome 6	Chromosome 8	5.98e-61	74	None	#000000
Chromosome 6	Chromosome 8	5.98e-61	32	J1	#54ab53
Chromosome 6	Chromosome 8	5.98e-61	6	Qa	#78a5ae
Chromosome 7	Chromosome 6	1.57e-46	97	None	#000000
Chromosome 7	Chromosome 6	1.57e-46	69	H	#47B8EB
Chromosome 7	Chromosome 9	7.99e-05	34	None	#000000
Chromosome 7	Chromosome 9	7.99e-05	19	H	#47B8EB
Chromosome 8	Chromosome 2	1.12e-113	279	None	#000000
Chromosome 8	Chromosome 2	1.12e-113	44	F	#9b6870
Chromosome 8	Chromosome 2	1.12e-113	17	J2	#e54656
Chromosome 8	Chromosome 2	1.12e-113	17	O2	#ab5ba9
Chromosome 8	Chromosome 2	1.12e-113	13	Eb	#828282
Chromosome 8	Chromosome 3	1.12e-58	114	None	#000000
Chromosome 8	Chromosome 3	1.12e-58	29	F	#9b6870
Chromosome 8	Chromosome 3	1.12e-58	10	J2	#e54656
Chromosome 8	Chromosome 3	1.12e-58	8	O2	#ab5ba9
Chromosome 8	Chromosome 5	4.08e-11	88	None	#000000
Chromosome 8	Chromosome 5	4.08e-11	26	F	#9b6870
Chromosome 8	Chromosome 5	4.08e-11	8	Eb	#828282
Chromosome 9	Chromosome 4	5.49e-116	157	None	#000000
Chromosome 9	Chromosome 4	5.49e-116	59	A1a	#C23D51
Chromosome 9	Chromosome 4	5.49e-116	11	C2	#377fb4
Chromosome 9	Chromosome 6	4.5e-25	135	None	#000000
Chromosome 9	Chromosome 6	4.5e-25	60	A1a	#C23D51
Chromosome 9	Chromosome 6	4.5e-25	7	C2	#377fb4
Chromosome 10	Chromosome 10	8.6e-78	118	None	#000000
Chromosome 10	Chromosome 10	8.6e-78	31	M	#a55530
Chromosome 10	Chromosome 10	8.6e-78	12	O1	#fed86f
Chromosome 10	Chromosome 2	3.83e-42	149	None	#000000
Chromosome 10	Chromosome 2	3.83e-42	36	M	#a55530
Chromosome 10	Chromosome 2	3.83e-42	12	O1	#fed86f
Chromosome 11	Chromosome 6	5.07e-06	94	None	#000000
Chromosome 11	Chromosome 6	5.07e-06	32	D	#469581
Chromosome 11	Chromosome 9	7.09e-78	113	None	#000000
Chromosome 11	Chromosome 9	7.09e-78	56	D	#469581
Chromosome 12	Chromosome 1	2.69e-27	146	None	#000000
Chromosome 12	Chromosome 1	2.69e-27	24	B1	#fffb58
Chromosome 12	Chromosome 1	2.69e-27	18	B2	#1a7798
Chromosome 12	Chromosome 9	9.73e-95	160	None	#000000
Chromosome 12	Chromosome 9	9.73e-95	28	B1	#fffb58
Chromosome 12	Chromosome 9	9.73e-95	16	B2	#1a7798
Chromosome 13	Chromosome 2	8.55e-05	62	None	#000000
Chromosome 13	Chromosome 2	8.55e-05	34	G	#EB7A47
Chromosome 13	Chromosome 6	2.3e-43	127	None	#000000
Chromosome 13	Chromosome 6	2.3e-43	56	G	#EB7A47
Chromosome 14	Chromosome 1	4.63e-22	79	None	#000000
Chromosome 14	Chromosome 1	4.63e-22	35	Ea	#aa7e27
Chromosome 14	Chromosome 7	1.88e-27	44	None	#000000
Chromosome 14	Chromosome 7	1.88e-27	18	Ea	#aa7e27
Chromosome 15	Chromosome 10	1.26e-141	121	None	#000000
Chromosome 15	Chromosome 10	1.26e-141	11	R	#f4b83f
Chromosome 15	Chromosome 10	1.26e-141	6	Qc	#a54f79

## Sheet: Fig3_WhChr_Values_PanelB
Hydractinia simbiolongicarpus chromosomes	Physalia physalis chromosomes	p-value (Fisher's Exact Test)	Count
Chromosome 8	Chromosome 2	1.12e-113	388	Number of identified orthologs between H. symbiolongicarpus and P. physalis: 6598
Chromosome 5	Chromosome 6	3.38e-41	271
Chromosome 5	Chromosome 1	1.69e-43	261
Chromosome 9	Chromosome 4	5.49e-116	234
Chromosome 9	Chromosome 6	4.5e-25	215
Chromosome 12	Chromosome 9	9.73e-95	210
Chromosome 10	Chromosome 2	3.83e-42	209
Chromosome 13	Chromosome 6	2.3e-43	193
Chromosome 12	Chromosome 1	2.69e-27	191
Chromosome 11	Chromosome 9	7.09e-78	178
Chromosome 7	Chromosome 6	1.57e-46	175
Chromosome 8	Chromosome 3	1.12e-58	169
Chromosome 10	Chromosome 10	8.6e-78	168
Chromosome 3	Chromosome 8	1.26e-89	157
Chromosome 3	Chromosome 7	3.3e-99	147
Chromosome 15	Chromosome 10	1.26e-141	144
Chromosome 1	Chromosome 5	4.53e-66	144
Chromosome 4	Chromosome 2	3.85e-13	141
Chromosome 6	Chromosome 1	1.57e-26	139
Chromosome 8	Chromosome 5	4.08e-11	133
Chromosome 11	Chromosome 6	5.07e-06	128
Chromosome 4	Chromosome 4	8.14e-36	128
Chromosome 2	Chromosome 5	6.42e-57	124
Chromosome 14	Chromosome 1	4.63e-22	115
Chromosome 6	Chromosome 8	5.98e-61	115
Chromosome 4	Chromosome 1	0.0528	110
Chromosome 13	Chromosome 2	8.55e-05	99
Chromosome 2	Chromosome 3	2.59e-40	86
Chromosome 14	Chromosome 7	1.88e-27	63
Chromosome 7	Chromosome 9	7.99e-05	56
Chromosome 1	Chromosome 4	0.000515	52

## Sheet: Fig3_Chr_Values_PanelC
Hydractinia simbiolongicarpus chromosomes	Nanomia septata chromosomes	p-value (Fisher's Exact Test)	Count	Group	Color
Chromosome 1	Chromosome 2	5.44e-06	71	None	#000000	Number of identified orthologs between H. symbiolongicarpus and N. septata: 6551
Chromosome 1	Chromosome 2	5.44e-06	16	C1	#de6768
Chromosome 1	Chromosome 3	5.95e-05	63	None	#000000
Chromosome 1	Chromosome 3	5.95e-05	14	C1	#de6768
Chromosome 1	Chromosome 5	0.0392	56	None	#000000
Chromosome 1	Chromosome 5	0.0392	15	C1	#de6768
Chromosome 2	Chromosome 4	0.000794	43	None	#000000
Chromosome 2	Chromosome 4	0.000794	16	L	#7CC19E
Chromosome 2	Chromosome 5	0.000748	46	None	#000000
Chromosome 2	Chromosome 5	0.000748	17	L	#7CC19E
Chromosome 2	Chromosome 6	4.78e-11	56	None	#000000
Chromosome 2	Chromosome 6	4.78e-11	12	L	#7CC19E
Chromosome 3	Chromosome 1	6.9e-06	85	None	#000000
Chromosome 3	Chromosome 1	6.9e-06	14	N	#dabd3b
Chromosome 3	Chromosome 1	6.9e-06	6	A2	#8b4d68
Chromosome 3	Chromosome 8	0.00253	52	None	#000000
Chromosome 3	Chromosome 8	0.00253	10	N	#dabd3b
Chromosome 4	Chromosome 1	4.87e-15	109	None	#000000
Chromosome 4	Chromosome 1	4.87e-15	13	B3	#fd9827
Chromosome 4	Chromosome 1	4.87e-15	13	P	#C23D51
Chromosome 4	Chromosome 1	4.87e-15	7	A1b	#3DC2AE
Chromosome 4	Chromosome 4	0.00327	71	None	#000000
Chromosome 4	Chromosome 4	0.00327	10	B3	#fd9827
Chromosome 4	Chromosome 4	0.00327	6	P	#C23D51
Chromosome 5	Chromosome 6	4.99e-07	75	None	#000000
Chromosome 5	Chromosome 6	4.99e-07	17	I	#0b24fb
Chromosome 5	Chromosome 6	4.99e-07	16	K	#8e7ec1
Chromosome 6	Chromosome 3	5.51e-06	48	None	#000000
Chromosome 6	Chromosome 3	5.51e-06	16	J1	#54ab53
Chromosome 6	Chromosome 7	5.6e-33	86	None	#000000
Chromosome 6	Chromosome 7	5.6e-33	26	J1	#54ab53
Chromosome 6	Chromosome 7	5.6e-33	5	Qa	#78a5ae
Chromosome 7	Chromosome 3	3.83e-05	49	None	#000000
Chromosome 7	Chromosome 3	3.83e-05	27	H	#47B8EB
Chromosome 7	Chromosome 7	0.8	35	None	#000000
Chromosome 7	Chromosome 7	0.8	19	H	#47B8EB
Chromosome 8	Chromosome 1	0.000222	129	None	#000000
Chromosome 8	Chromosome 1	0.000222	14	J2	#e54656
Chromosome 8	Chromosome 1	0.000222	12	F	#9b6870
Chromosome 8	Chromosome 1	0.000222	8	O2	#ab5ba9
Chromosome 8	Chromosome 2	0.00597	109	None	#000000
Chromosome 8	Chromosome 2	0.00597	17	F	#9b6870
Chromosome 8	Chromosome 2	0.00597	9	Eb	#828282
Chromosome 8	Chromosome 2	0.00597	6	J2	#e54656
Chromosome 8	Chromosome 5	4.32e-34	179	None	#000000
Chromosome 8	Chromosome 5	4.32e-34	20	F	#9b6870
Chromosome 8	Chromosome 5	4.32e-34	13	O2	#ab5ba9
Chromosome 8	Chromosome 5	4.32e-34	8	J2	#e54656
Chromosome 8	Chromosome 5	4.32e-34	5	Eb	#828282
Chromosome 9	Chromosome 6	1.41e-32	114	None	#000000
Chromosome 9	Chromosome 6	1.41e-32	33	A1a	#C23D51
Chromosome 9	Chromosome 6	1.41e-32	11	C2	#377fb4
Chromosome 10	Chromosome 2	0.155	70	None	#000000
Chromosome 10	Chromosome 2	0.155	13	M	#a55530
Chromosome 10	Chromosome 2	0.155	6	O1	#fed86f
Chromosome 10	Chromosome 8	9.09e-14	78	None	#000000
Chromosome 10	Chromosome 8	9.09e-14	22	M	#a55530
Chromosome 10	Chromosome 8	9.09e-14	6	O1	#fed86f
Chromosome 11	Chromosome 3	0.012	53	None	#000000
Chromosome 11	Chromosome 3	0.012	30	D	#469581
Chromosome 11	Chromosome 7	2.34e-09	76	None	#000000
Chromosome 11	Chromosome 7	2.34e-09	23	D	#469581
Chromosome 12	Chromosome 2	0.0468	72	None	#000000
Chromosome 12	Chromosome 2	0.0468	7	B1	#fffb58
Chromosome 12	Chromosome 2	0.0468	7	B2	#1a7798
Chromosome 12	Chromosome 4	0.00145	65	None	#000000
Chromosome 12	Chromosome 4	0.00145	12	B1	#fffb58
Chromosome 12	Chromosome 4	0.00145	11	B2	#1a7798
Chromosome 13	Chromosome 1	4.51e-13	76	None	#000000
Chromosome 13	Chromosome 1	4.51e-13	36	G	#EB7A47
Chromosome 14	Chromosome 4	5.14e-08	42	None	#000000
Chromosome 14	Chromosome 4	5.14e-08	25	Ea	#aa7e27
Chromosome 14	Chromosome 8	0.000503	39	None	#000000
Chromosome 14	Chromosome 8	0.000503	10	Ea	#aa7e27
Chromosome 15	Chromosome 3	4.93e-13	52	None	#000000

## Sheet: Fig3_WhChr_Values_PanelC
Hydractinia simbiolongicarpus chromosomes	Nanomia septata chromosomes	p-value (Fisher's Exact Test)	Count
Chromosome 8	Chromosome 5	4.32e-34	237	Number of identified orthologs between H. symbiolongicarpus and N. septata: 6551
Chromosome 8	Chromosome 1	0.000222	174
Chromosome 9	Chromosome 6	1.41e-32	160
Chromosome 8	Chromosome 2	0.00597	148
Chromosome 4	Chromosome 1	4.87e-15	147
Chromosome 13	Chromosome 1	4.51e-13	120
Chromosome 6	Chromosome 7	5.6e-33	119
Chromosome 5	Chromosome 6	4.99e-07	116
Chromosome 10	Chromosome 8	9.09e-14	112
Chromosome 3	Chromosome 1	6.9e-06	107
Chromosome 11	Chromosome 7	2.34e-09	104
Chromosome 4	Chromosome 4	0.00327	90
Chromosome 12	Chromosome 2	0.0468	89
Chromosome 12	Chromosome 4	0.00145	88
Chromosome 1	Chromosome 2	5.44e-06	88
Chromosome 11	Chromosome 3	0.012	86
Chromosome 1	Chromosome 3	5.95e-05	79
Chromosome 7	Chromosome 3	3.83e-05	77
Chromosome 1	Chromosome 5	0.0392	74
Chromosome 6	Chromosome 3	5.51e-06	73
Chromosome 2	Chromosome 6	4.78e-11	71
Chromosome 3	Chromosome 8	0.00253	70
Chromosome 14	Chromosome 4	5.14e-08	67
Chromosome 2	Chromosome 5	0.000748	65
Chromosome 15	Chromosome 3	4.93e-13	61
Chromosome 2	Chromosome 4	0.000794	60
Chromosome 14	Chromosome 8	0.000503	50

## Sheet: Fig3_Chr_Values_PanelD
Physalia physalis chromosomes	Nanomia septata chromosomes	p-value (Fisher's Exact Test)	Count	Group	Color
Chromosome 1	Chromosome 4	1.25e-19	138	None	#000000	Number of identified orthologs between P. physalis and N. septata: 5078
Chromosome 1	Chromosome 4	1.25e-19	13	Ea	#aa7e27
Chromosome 1	Chromosome 4	1.25e-19	9	B1	#fffb58
Chromosome 1	Chromosome 4	1.25e-19	7	B2	#1a7798
Chromosome 1	Chromosome 4	1.25e-19	7	K	#8e7ec1
Chromosome 1	Chromosome 7	0.861	93	None	#000000
Chromosome 1	Chromosome 7	0.861	9	J1	#54ab53
Chromosome 10	Chromosome 2	0.285	44	None	#000000
Chromosome 10	Chromosome 2	0.285	5	M	#a55530
Chromosome 10	Chromosome 3	1.5e-05	54	None	#000000
Chromosome 10	Chromosome 8	0.226	35	None	#000000
Chromosome 10	Chromosome 8	0.226	7	M	#a55530
Chromosome 2	Chromosome 1	0.000431	119	None	#000000
Chromosome 2	Chromosome 1	0.000431	12	G	#EB7A47
Chromosome 2	Chromosome 1	0.000431	9	B3	#fd9827
Chromosome 2	Chromosome 1	0.000431	5	J2	#e54656
Chromosome 2	Chromosome 5	1.78e-33	158	None	#000000
Chromosome 2	Chromosome 5	1.78e-33	11	F	#9b6870
Chromosome 2	Chromosome 5	1.78e-33	8	J2	#e54656
Chromosome 2	Chromosome 5	1.78e-33	8	M	#a55530
Chromosome 2	Chromosome 5	1.78e-33	7	O2	#ab5ba9
Chromosome 2	Chromosome 5	1.78e-33	5	C2	#377fb4
Chromosome 2	Chromosome 5	1.78e-33	5	D	#469581
Chromosome 2	Chromosome 5	1.78e-33	5	Eb	#828282
Chromosome 3	Chromosome 1	1.12e-21	67	None	#000000
Chromosome 3	Chromosome 1	1.12e-21	9	F	#9b6870
Chromosome 3	Chromosome 1	1.12e-21	8	J2	#e54656
Chromosome 3	Chromosome 6	0.021	27	None	#000000
Chromosome 3	Chromosome 6	0.021	6	L	#7CC19E
Chromosome 4	Chromosome 6	3.21e-09	59	None	#000000
Chromosome 4	Chromosome 6	3.21e-09	12	A1a	#C23D51
Chromosome 4	Chromosome 6	3.21e-09	6	C2	#377fb4
Chromosome 5	Chromosome 2	7.21e-24	98	None	#000000
Chromosome 5	Chromosome 2	7.21e-24	12	C1	#de6768
Chromosome 5	Chromosome 2	7.21e-24	11	F	#9b6870
Chromosome 5	Chromosome 2	7.21e-24	5	Eb	#828282
Chromosome 6	Chromosome 6	6.2e-14	107	None	#000000
Chromosome 6	Chromosome 6	6.2e-14	18	I	#0b24fb
Chromosome 6	Chromosome 6	6.2e-14	10	K	#8e7ec1
Chromosome 6	Chromosome 6	6.2e-14	8	A1a	#C23D51
Chromosome 6	Chromosome 6	6.2e-14	5	C2	#377fb4
Chromosome 6	Chromosome 6	6.2e-14	5	H	#47B8EB
Chromosome 7	Chromosome 1	0.493	34	None	#000000
Chromosome 7	Chromosome 1	0.493	7	N	#dabd3b
Chromosome 7	Chromosome 4	0.663	28	None	#000000
Chromosome 7	Chromosome 4	0.663	8	Ea	#aa7e27
Chromosome 7	Chromosome 8	1.39e-07	36	None	#000000
Chromosome 7	Chromosome 8	1.39e-07	5	N	#dabd3b
Chromosome 8	Chromosome 3	1.37e-07	48	None	#000000
Chromosome 8	Chromosome 3	1.37e-07	9	J1	#54ab53
Chromosome 8	Chromosome 7	0.0171	38	None	#000000
Chromosome 8	Chromosome 7	0.0171	12	J1	#54ab53
Chromosome 9	Chromosome 2	0.419	53	None	#000000
Chromosome 9	Chromosome 2	0.419	7	B2	#1a7798
Chromosome 9	Chromosome 2	0.419	6	B1	#fffb58
Chromosome 9	Chromosome 2	0.419	6	D	#469581
Chromosome 9	Chromosome 3	0.114	51	None	#000000
Chromosome 9	Chromosome 3	0.114	13	D	#469581
Chromosome 9	Chromosome 7	4.43e-17	72	None	#000000
Chromosome 9	Chromosome 7	4.43e-17	13	D	#469581
Chromosome 9	Chromosome 7	4.43e-17	11	B1	#fffb58

## Sheet: Fig3_WhChr_Values_PanelD
Physalia physalis chromosomes	Nanomia septata chromosomes	p-value (Fisher's Exact Test)	Count
Chromosome 2	Chromosome 5	1.78e-33	235	Number of identified orthologs between P. physalis and N. septata: 5078
Chromosome 1	Chromosome 4	1.25e-19	198
Chromosome 2	Chromosome 1	0.000431	173
Chromosome 6	Chromosome 6	6.2e-14	167
Chromosome 5	Chromosome 2	7.21e-24	145
Chromosome 9	Chromosome 7	4.43e-17	116
Chromosome 3	Chromosome 1	1.12e-21	104
Chromosome 4	Chromosome 6	3.21e-09	86
Chromosome 8	Chromosome 3	1.37e-07	76
Chromosome 10	Chromosome 3	1.5e-05	72
Chromosome 8	Chromosome 7	0.0171	57
Chromosome 7	Chromosome 8	1.39e-07	52
Chromosome 3	Chromosome 6	0.021	43

## Sheet: SFig7_BCnS_ALGs_Values_PanelA
Bilaterian-cnidarian-sponge ancestral linkage groups	Hydractinia symbiolongicarpus chromosomes	p-value (Fisher's Exact Test)	Count	Group	Color
A1a	Chromosome 9	5e-235	213	A1a	#C23D51	Number of orthologs identified: 2687 (across 29 bilaterian-cnidarian-sponge ancestral linkage groups and 15 Hydractinia symbiolongicarpus chromosomes)
A1b	Chromosome 4	1.53e-18	20	A1b	#3DC2AE
A2	Chromosome 3	2.09e-37	33	A2	#8b4d68
B1	Chromosome 12	1.45e-103	87	B1	#fffb58
B2	Chromosome 12	1.72e-61	51	B2	#1a7798
B3	Chromosome 4	3.28e-59	54	B3	#fd9827
C1	Chromosome 1	1.12e-194	133	C1	#de6768
C2	Chromosome 9	2.5e-13	25	C2	#377fb4
D	Chromosome 11	6.34e-226	176	D	#469581
Ea	Chromosome 14	1.39e-147	98	Ea	#aa7e27
Eb	Chromosome 8	7.74e-29	35	Eb	#828282
F	Chromosome 8	8.54e-120	143	F	#9b6870
G	Chromosome 13	1.13e-204	167	G	#EB7A47
H	Chromosome 7	7.51e-196	159	H	#47B8EB
I	Chromosome 5	4.8e-102	119	I	#0b24fb
J1	Chromosome 6	2.48e-120	93	J1	#54ab53
J2	Chromosome 8	3.58e-41	56	J2	#e54656
K	Chromosome 5	2.3e-117	121	K	#8e7ec1
L	Chromosome 2	3.36e-132	95	L	#7CC19E
M	Chromosome 10	1.84e-123	120	M	#a55530
N	Chromosome 3	4.53e-144	115	N	#dabd3b
O1	Chromosome 10	1.22e-38	41	O1	#fed86f
O2	Chromosome 8	2.12e-38	49	O2	#ab5ba9
P	Chromosome 4	2.43e-50	59	P	#C23D51
Qa	Chromosome 6	1.31e-32	28	Qa	#78a5ae
Qc	Chromosome 15	1.12e-10	9	Qc	#a54f79
Qd	Chromosome 8	2.7e-05	9	Qd	#94c380
R	Chromosome 15	1.17e-34	22	R	#f4b83f

## Sheet: SFig7_Uni+Metazoa_ALGs_PanelB
Unicellular-metazoan ancestral linkage groups	Hydractinia symbiolongicarpus chromosomes	p-value (Fisher's Exact Test)	Count	Group	Color
A1a_x	Chromosome 9	7.05e-26	29	A1a_x	#C23D51	Number of orthologs identified:311 (across 25 unicellular-metazoan ancestral linkage groups and 14 Hydractinia symbiolongicarpus chromosomes)
A1a_y	Chromosome 9	1.43e-07	11	A1a_y	#3DC2AE
B1	Chromosome 12	3.3e-18	12	B1	#8b4d68
C1	Chromosome 1	1.54e-12	13	C1	#de6768
C1_x	Chromosome 1	0.000981	5	C1_x	#1a7798
C1_y	Chromosome 1	2.76e-07	8	C1_y	#983B1A
C2	Chromosome 9	0.984	5	C2	#377fb4
D	Chromosome 11	6.22e-20	14	D	#469581
Ea_x	Chromosome 14	5.3e-10	8	Ea_x	#5C50C7
Ea_y	Chromosome 14	2.98e-05	5	Ea_y	#bbc750
F_x	Chromosome 8	0.000303	5	F_x	#689B93
F_y	Chromosome 8	7.8e-07	7	F_y	#d28e99
G_x	Chromosome 13	2.61e-21	24	G_x	#EB7A47
G_y	Chromosome 13	4.54e-06	9	G_y	#47B8EB
H	Chromosome 7	1.69e-35	27	H	#47B8EB
I	Chromosome 5	1.74e-14	21	I	#fd7e2c
J1	Chromosome 6	3.13e-07	5	J1	#54ab53
J2	Chromosome 8	0.000106	6	J2	#e54656
K	Chromosome 5	1.18e-20	25	K	#8e7ec1
L_y	Chromosome 2	2.1e-12	11	L_y	#7CC19E
M	Chromosome 10	1.15e-14	10	M	#f069db
N_x	Chromosome 3	1.07e-08	9	N_x	#dabd3b
N_y	Chromosome 3	2.31e-15	14	N_y	#3B58DA

## Sheet: SFig7_BCnS_ALGs_Values_PanelC
Bilaterian-cnidarian-sponge ancestral linkage groups	Nanomia septata chromosomes	p-value (Fisher's Exact Test)	Count	Group	Color
A1a	Chromosome 6	0.0279	39	A1a	#C23D51	Number of orthologs identified: 2390 (across 29 bilaterian-cnidarian-sponge ancestral linkage groups and 8 Nanomia septata chromosomes)
A1b	Chromosome 1	0.298	9	A1b	#3DC2AE
B3	Chromosome 1	0.898	17	B3	#fd9827
C1	Chromosome 3	0.948	26	C1	#de6768
C2	Chromosome 6	0.00161	14	C2	#377fb4
D	Chromosome 3	0.0156	41	D	#469581
Ea	Chromosome 4	2.25e-06	34	Ea	#aa7e27
Eb	Chromosome 2	0.0867	12	Eb	#828282
G	Chromosome 1	0.0155	46	G	#EB7A47
G	Chromosome 8	0.166	31	G	#EB7A47
H	Chromosome 3	0.00361	40	H	#47B8EB
I	Chromosome 6	0.0189	28	I	#0b24fb
J1	Chromosome 3	0.372	22	J1	#54ab53
J1	Chromosome 7	2.9e-06	31	J1	#54ab53
J2	Chromosome 1	0.811	18	J2	#e54656
L	Chromosome 5	0.0887	29	L	#7CC19E
M	Chromosome 8	0.0118	29	M	#a55530

## Sheet: SFig7_Uni+Metazoa_ALGs_PanelD
Number of orthologs identified:302 (across 25 unicellular-metazoan ancestral linkage groups and 8 Nanomia septata chromosomes)
No conserved linkage found

[truncated: 2 more sheets: SFig7_BCnS_ALGs_Value_PanelE, SFig7_Uni+Metazoa_ALGs_PanelF]
