# Supplementary material for: Siphonophore genome structure and the evolution of functional specialization
Source: PLoS One. 2026 Jul 2;21(7):e0351247. doi: 10.1371/journal.pone.0351247 (PMC13327316; doi:10.1371/journal.pone.0351247)
Supplement: S8 Table — (XLSX) [file pone.0351247.s008.xlsx]

## Sheet: Sheet1
Accession number	YPM ID	sample_ID	collection_ID	ocean	location	lat_long	date_collected	depth	DNA/RNA	New to this study or older data
SRR23143286	YPM-IZ-35039	CWD16	OC379-11-7	NW Atlantic	Virginia	37.450000, -74.016667	2002-06-08	0-20 m	DNA	Ahuja et al. 2024
SRR33215985	YPM-IZ-111736	WS5	D325-SS12, #9	NE Pacific	California	36.600636, -122.376887	2011-12-02	2854.16	DNA	New
SRR33215984	YPM-IZ-111737	WS6	D326-SS1, #28	NE Pacific	California	36.071808, -122.282111	2011-12-03	2563.33	DNA	New
SRR33215973	YPM-IZ-111738	WS7	D331-SS5a, #136	NE Pacific	California	36.699365, -122.101074	2011-12-07	662.29	DNA	New
SRR33215972	YPM-IZ-111739	WS8	D500-SS12, #190	NE Pacific	California	36.647412, -122.113209	2013-07-15	559.83	DNA	New
SRR33215971	YPM-IZ-107008	WS9	D614-SS12, #225	NE Pacific	California	35.520, -122.5239	2014-05-22	309	DNA	New
SRR33215970	YPM-IZ-111745	WS10	V3557-D4, #51	NE Pacific	California	36.700917, -122.049541	2010-05-03	217	DNA	New
SRR33215969	YPM-IZ-111742	NA31	GOCBW2 nanomia	Gulf of California	Gulf of California	27.591667, -111.516667	2010-06-18	0-20 m	DNA	New
SRR33215968	YPM-IZ-111740	NA32	GoC2015 BW6 nanomia	Gulf of California	Gulf of California	22.916667, -108.116667	2015-03-13	0-20 m	DNA	New
SRR33215967	YPM-IZ-111741	NA33	GoCBW8 nanomia	Gulf of California	Gulf of California	24.183333, -108.633333	2015-03-15	0-20 m	DNA	New
SRR33215966	YPM-IZ-111733	NA29	KOK BW4-2	N Pacific	Hawai'i	19.344170, -156.075853	2017-03-16	0-20 m	DNA	New
SRR33215983	YPM-IZ-110451	NA28	RI2-5	NW Atlantic	Rhode Island	41.036, -71.399	2013-08-30	0-20 m	DNA	New
SRR33215982	YPM-IZ-110216	WS2	RI2-8	NW Atlantic	Rhode Island	41.036, -71.399	2013-08-30	0-20 m	DNA	New
SRR33215981	YPM-IZ-111734	WS3	RI8-28, #24	NW Atlantic	Rhode Island	41.135, -71.366	2015-09-15	0-20 m	DNA	New
SRR33215980	YPM-IZ-111735	WS4	RI6-12-C10	NW Atlantic	Rhode Island	41.056, -71.342	2014-08-20	0-20 m	DNA	New
SRR33215979	YPM-IZ-111732	NA30	V13	Mediterranean	France	43.690000, 7.310000	2011-04-01	0-20 m	DNA	New
SRR33215978	YPM-IZ-111164	NA34	Nanomia-FHL-A	NE Pacific	Washington	48.54505, -123.012141	2024-06-16	0-20 m	DNA	New
SRR33215977	YPM-IZ-111165	NA35	Nanomia-FHL-B	NE Pacific	Washington	48.54505, -123.012141	2024-06-16	0-20 m	DNA	New
SRR33215976	YPM-IZ-111166	NA36	Nanomia-FHL-C	NE Pacific	Washington	48.54505, -123.012141	2024-06-16	0-20 m	DNA	New
SRR33215975	YPM-IZ-111590	NA37	HI-NA-43, tube 1265	N Pacific	Hawai'i	19.6183, -156.0842	2024-04-12	0-20 m	DNA	New
SRR33215974	YPM-IZ-111591	NA38	HI-NA-42, tube 1267	N Pacific	Hawai'i	19.6183, -156.0842	2024-04-12	0-20 m	DNA	New
SRR23143273	YPM-IZ-111744	NA19	V3698-D2	NE Pacific	California	36.698983, -122.050126	2013-02-11	296	DNA	Ahuja et al. 2024
SRR24493087	YPM-IZ-111756		D1399-SS10	NE Pacific	California	36.697371, -122.071812	2021-10-30	447	DNA	New
SRR24493083			Nanomia_HI	NE Pacific	California		2022-05-01	0-20 m	RNA	New
SRR9001802	YPM-IZ- 107006	CMN194	D665-D10	NE Pacific	California	36.599, -122.150	2014-09-18		RNA	Munro et al. 2022
SRR9001803	YPM-IZ- 107006	CMN193	D665-D10	NE Pacific	California	36.599, -122.150	2014-09-18		RNA	Munro et al. 2022
SRR9001804	YPM-IZ-107006	CMN192	D665-D10	NE Pacific	California	36.599, -122.150	2014-09-18		RNA	Munro et al. 2022
SRR9001805	YPM-IZ- 107006	CMN191	D665-D10	NE Pacific	California	36.599, -122.150	2014-09-18		RNA	Munro et al. 2022
SRR9001812	YPM-IZ- 107008	CMN135	D614-SS12	NE Pacific	California	33.520, -122.524	2014-05-22		RNA	Munro et al. 2022
SRR9001813	YPM-IZ- 107008	CMN134	D614-SS12	NE Pacific	California	33.520, -122.524	2014-05-22		RNA	Munro et al. 2022
SRR9001814	YPM-IZ- 107008	CMN133	D614-SS12	NE Pacific	California	33.520, -122.524	2014-05-22		RNA	Munro et al. 2022
SRR9001815	YPM-IZ- 107008	CMN132	D614-SS12	NE Pacific	California	33.520, -122.524	2014-05-22		RNA	Munro et al. 2022
SRR9001816	YPM-IZ- 107008	CMN131	D614-SS12	NE Pacific	California	33.520, -122.524	2014-05-22		RNA	Munro et al. 2022
SRR9001822	YPM-IZ- 107008	CMN138	D614-SS12	NE Pacific	California	33.520, -122.524	2014-05-22		RNA	Munro et al. 2022
SRR9001823	YPM-IZ- 107009	CMN145	D613-SS12	NE Pacific	California	35.500, -123.867	2014-05-21		RNA	Munro et al. 2022
SRR9001824	YPM-IZ- 107008	CMN136	D614-SS12	NE Pacific	California	35.500, -123.867	2014-05-22		RNA	Munro et al. 2022
SRR9001825	YPM-IZ- 107008	CMN137	D614-SS12	NE Pacific	California	35.500, -123.867	2014-05-22		RNA	Munro et al. 2022
SRR9001826	YPM-IZ-107009	CMN148	D613-SS12	NE Pacific	California	35.500, -123.867	2014-05-21		RNA	Munro et al. 2022
SRR9001827	YPM-IZ- 107009	CMN149	D613-SS12	NE Pacific	California	35.500, -123.867	2014-05-21		RNA	Munro et al. 2022
SRR9001828	YPM-IZ- 107009	CMN146	D613-SS12	NE Pacific	California	35.500, -123.867	2014-05-21		RNA	Munro et al. 2022
SRR9001829	YPM-IZ-107009	CMN147	D613-SS12	NE Pacific	California	35.500, -123.867	2014-05-21		RNA	Munro et al. 2022
SRR9001830	YPM-IZ- 107009	CMN150	D613-SS12	NE Pacific	California	35.500, -123.867	2014-05-21		RNA	Munro et al. 2022
SRR9001831	YPM-IZ- 107006	CMN190	D665-D10	NE Pacific	California	36.599, -122.150	2014-09-18		RNA	Munro et al. 2022
